# Supplementary material for: 1000 Wh L−1 lithium-ion batteries enabled by crosslink-shrunk tough carbon encapsulated silicon microparticle anodes
Source: Natl Sci Rev. 2021 Jan 23;8(9):nwab012. doi: 10.1093/nsr/nwab012 (PMC8433081; doi:10.1093/nsr/nwab012)
Supplement: nwab012_Supplemental_Files [file nwab012_supplemental_files.zip]

Archive with 5 entries (5 files):
- Supplementary_data.docx
- Movie_S1-Imitation_of_capillary_shrinkage.mp4
- Movie_S2-SiMP@C-compression.mp4
- Movie_S3-SiMP@C-lithiation.mp4
- Movie_S4-SiMP@C-GN-lithiation.mp4
